# Supplementary material for: Aromatic Profile Variation of Essential Oil from Dried Makwhaen Fruit and Related Species
Source: Plants (Basel). 2021 Apr 19;10(4):803. doi: 10.3390/plants10040803 (PMC8072721; doi:10.3390/plants10040803)
Supplement: Supplementary file 1 [file plants-10-00803-s001.zip]

Archive with 1 entries (1 files):
- plants-1175898-supplementary.pdf
